# Supplementary material for: Exploration of the Ixodes ricinus virosphere unveils an extensive virus diversity including novel coltiviruses and other reoviruses
Source: Virus Evol. 2021 Jul 12;7(2):veab066. doi: 10.1093/ve/veab066 (PMC8438917; doi:10.1093/ve/veab066)
Supplement: veab066_Supp [file veab066_supp.zip]

Archive with 4 entries (4 files):
- Supplementary_table_S1.xlsx
- Supplementary_table_S2.xlsx
- Supplementary_table_S3.xlsx
- Supplementary_table_S4.xlsx
